# Supplementary material for: Adulteration Identification of Angelica Sinensis Radix Based on Molecular Matrix Characteristics
Source: Foods. 2025 Aug 27;14(17):3005. doi: 10.3390/foods14173005 (PMC12428496; doi:10.3390/foods14173005)
Supplement: Supplementary file 1 [file foods-14-03005-s001.zip]

Archive with 1 entries (1 files):
- foods-3799152-supplementary.pdf
